# Supplementary material for: Impact of Patient Online Record Access on Documentation: Scoping Review
Source: J Med Internet Res. 2025 Feb 20;27:e64762. doi: 10.2196/64762 (PMC11888084; doi:10.2196/64762)
Supplement: Multimedia Appendix 3 [file jmir_v27i1e64762_app3.xlsx]

## Sheet: Tabellenblatt1
	Multimedia Appendix 3. Relevant data from included studies.
Reference Nr.	Authors	Title	Year	Country	Study Design	Methods	Sample	Participants				Treatment Setting	Clinical field	Study Purpose	Relevant Results	Results Short
								Gender	Age	Ethnicity	Type of Stakeholder
1	Ålander, T.; Scandurra, I.	Experiences of Healthcare Professionals to the Introduction in Sweden of a Public eHealth Service: Patients' Online Access to their Electronic Health Records	2015	Sweden	Quantitative descriptive study	Web-based survey (Questionnaires, Statistical Analysis)	n = 399 Physicians (S1), n = 2867 Nurses and Midwives (S2)	-	S1: 25-71	-	Clinicians (physicians, nurses, midwives)	N/A (Healthcare)	Physician, Obstetric Care	Two web surveys were conducted to discover whether the opinions of healthcare professionals differ; between staff that have had experience with patients accessing their own EHR and those who have no such expericence.	Physicians using the eHealth service themselves, compared to non-users, regarded the eHealth service: thought their medical noting had improved since the eHealth service was introduced (p=0.021)
2	Alpert, Jordan M.; Krist, Alex H.; Aycock, Rebecca A.; Kreps, Gary L.	Applying Multiple Methods to Comprehensively Evaluate a Patient Portal's Effectiveness to Convey Information to Patients	2016	USA	Qualitative Study	Interviews, focus groups, thematic analysis	n = 31 Patient interviews, n = 2 Clinician focus groups	-	-	-	Clinicians (physicians, nurses, emergency medical technician), patients	Outpatient (Practices)	Primary Care	The objective of our case study was to evaluate how well portals convey information to patients.	Inappropriate Use of the System - Surprisingly, clinicians acknowledged that they sometimes purposefully contributed complex medical jargon. For instance, nurses said that younger doctors entered sophisticated terms because they wanted to impress their supervisors who may see the information they input. Physicians with more seniority were also at fault. Nurses complained that many doctors wrote m…
3	Alpert, Jordan M.; Morris, Bonny B.; Thomson, Maria D.; Matin, Khalid; Geyer, Charles E.; Brown, Richard F.;	OpenNotes in oncology: Oncologists’ perceptions and a baseline of the content and style of their clinician notes	2019	USA	Mixed-Methods Study	In-depth semi-structured interviews & grounded theory approach, LIWC	n = 13 Interviews (Oncologists), n = 200 notes	Female: 54%, Male: 46%	M = 47	White: 77%	Clinicians	Outpatient (Cancer Center)	Oncology (Hematology, Radiation, Surgery)	This study aims to understand oncologists’ perceptions of OpenNotes, while also establishing a baseline of the linguistic characteristics and patterns used in notes.	Other oncologists downplayed the potential impact of OpenNotes and did not believe that patients would greatly benefit. For example, a medical oncologist said, “I’m pretty open with my patients already. I mean I’m very honest...so I can’t imagine much that would be of discovery to [patients] in the notes.” [...] When asked whether oncologists were mindful of patients when writing notes, 77% (n = …
4	Alpert, Jordan M.; Morris, Bonny B.; Thomson, Maria D.; Matin, Khalid; Sabo, Roy T.; Brown, Richard F.;	Patient access to clinical notes in oncology: A mixed method analysis of oncologists' attitudes and linguistic characteristics towards notes	2019	USA	Mixed-Methods Study	Qualitative in-depth respondent interviews & quantitative analysis of notes pre- and post-implementtion (LIWC)	n = 13 Oncologists, n = 535 Visit notes	Female: 54%, Male: 46%	M = 47	White: 77%	Clinicians	Outpatient (Cancer Center)	Oncology (Hematology, Radiation, Surgery)	Qualitative interviews and a pre- and post- linguistic analysis of the implementation of Open Notes was performed to determine whether oncologists changed the content and style of their notes.	LIWC: Dimensions of analytic thinking, clout, words per sentence, and words greater than 6 letters remained high pre and post implementation, while emotional tone and use of pronouns (personal and impersonal) remained low. Interviews: Although post-implementation LIWC results indicated that notes were largely unaffected, seven of the 13 oncologists interviewed reported that they were likely to sl…
5	Blease, C.; Torous, J.; Dong, Z. Y.; Davidge, G.; DesRoches, C.; Kharko, A.; Turner, A.; Jones, R.; Hagglund, M.; McMillan, B.	Patient Online Record Access in English Primary Care: Qualitative Survey Study of General Practitioners' Views	2023	UK	Qualitative Study	Web-based mixed methods survey; qualitative descriptive analysis of written responses	n = 400 General Practitioners	Female: 40.2%, Male: 56.8%, not disclosed: 3%	-	-	General Practitioners	Outpatient (Practices)	General	This study aimed to explore the experiences and opinions of GPs in England about patients’ access to their full web-based health record, including clinicians’ free-text summaries of the consultation (so-called “open notes”).	Experienced and perceived documentation changes included reduced candor and changes to record functionality. [...] Reduced Candor - A dominant view was that GPs would need to “limit” what they wrote or “not be completely honest” with the knowledge that patients could access their free-text entries. The need to omit clinical judgments or differential diagnoses to avoid patient distress was a parti…
6	Blok, A. C.; Amante, D. J.; Hogan, T. P.; Sadasivam, R. S.; Shimada, S. L.; Woods, S.; Nazi, K. M.; Houston, T. K.	Impact of Patient Access to Online VA Notes on Healthcare Utilization and Clinician Documentation: a Retrospective Cohort Study	2021	USA	Quantiative non-randomized	Retrospective cohort study (Readability was assessed using universally accepted scales for evaluating readability of med- ical information:31 the Flesch reading ease scores (FRES) and the Flesch-Kincaid grade level (FKGL).)	n = 40 VA Primary Care Providers, n = 100 patients, n = 300 notes pre-implementation, n = 300 notes post-implementation		-	-	Clinicians, patients	Outpatient	Primary Care	To measure the association of online patient access to clinical notes with changes in healthcare utilization and clinician documentation behaviors.	At baseline, the mean reading ease of primary care clinical notes was 53.8 (SD 10.1) and did not improve after imple- mentation of VA Notes. The average clinical note was written with a reading ease of 53.8 (SD 10.1) (on a scale of 1 to 100, with a higher number indicating greater ease) pre-notes and readability did not im- prove post-notes(Table 2). In fact, some measures suggested an increase i…
7	Cajander, Åsa; Moll, Jonas; Englund, Sara; Hansman, Anastasia;	Medical Records Online for Patients and Effects on the Work Environment of Nurses	2018	Sweden	Qualitative Study	Semi-structured interviews	n = 7 Nurses	Female: 100%	"varying age"	-	Clinicians	Outpatient (Primary Healthcare Center)	Primary Care	The purpose of this study is therefore to investigate the nurses’ perspective of the introduction of PAEHR services and how it affects their work environment.	The introduction of Journalen and the increased transparency was also seen to make it even more important to document respectfully and health professionals should be able to discuss the written words with the patients. [...] The following quote illustrates this. What is written in the medical record, you should be able to stand for. One should not be afraid to write about that the patient was ang…
8	Chimowitz, Hannah; O'Neill, Stephen; Leveille, Suzanne; Welch, Katrina; Walker, Jan	Sharing Psychotherapy Notes with Patients: Therapists' Attitudes and Experiences	2020	USA	Qualitative Study	Focus groups, interviews	n = 9 Clinical social workers	-	-	-	Clinical social workers	Outpatient (Academic medical center with community health center)	Psychotherapy	Authors examined clinical social workers’ experiences and attitudes related to open psychotherapy notes using focus groups and telephone interviews.	Overall, participating therapists reported little change in their practice or workflow. A few were already writing their notes assuming that patients could read them. Some referred to slight changes in documentation style, including being more mindful of their word choice and emphasiz- ing accuracy. One therapist spoke of struggling with writing for multiple audiences, including the patient, othe…
9	Choi, Hailey H.; Kotsenas, Amy L.; Chen, Joshua Vic; Bronsky, Christina; Roth, Christopher J.; Kohli, Marc D.;	Multi-institutional Experience with Patient Image Access Through Electronic Health Record Patient Portals	2022	USA	Mixed-Methods Study	Usage data (patients’ image viewing rate), survey	n = 254 Radiologists	-	-	-	Radiologists	N/A (Academic institutions)	Radiology	The objective is to determine patients’ utilization rate of radiology image viewing through an online patient portal and to understand its impact on radiologists.	Work- flow adjustments mentioned included using clearer language and deciding whether to report benign incidental findings (or stating “of no clinical significance” in accompanying reports).
10	Crucefix, Anna L.; Fleming, Aaron P. L.; Lebus, Caroline S.; Slowther, Anne‐Marie; Fritz, Zoë;	Sharing a written medical summary with patients on the post‐admission ward round: A qualitative study of clinician and patient experience	2021	UK	Qualitative Study	Qualitative interviews, thematic analysis	n = 20 Patients, n = 10 Relatives, n = 10 Doctors, n = 7 nurses; total of N = 45 interviews	-	-	-	Clinicians, patients, relatives	Inpatient (University Teaching Hospital)	Acute Care	Our aim was to evaluate the impact on patient and clinician experience of providing patients with a written lay summary of their care-plan in the acute care setting.	Several participants reported that the act of filling out the summary, or even just knowing the patient would be receiving one, resulted in a change not just in the written information, but in the way that they thought about the plan and spoke to patients: "[It] help[s] encourage getting rid of jargon when speak- ing to patients, it helps clarify what you're doing." D5 Others emphasized that the …
11	Davidge, Gail; Brown, Lindsey; Lyons, Moira; Blease, Charlotte; French, David; van Staa, Tjeerd; McMillan, Brian	Primary care staff's views and experience of patients' online access to their electronic health record: a qualitative exploration	2023	UK	Qualitative Study	Online semi-structured interviews, thematic analysis	n = 30 Primary care staff	Female: 33.3%, Male: 66.7%	M = 44.8, SD = 11.7	-	Primary care staff (GP, Nurse, Receptionist, Practice manager, Healthcare assistant, Admin/secretarial, GP trainee, Physician associate, Pharmacist, Physiotherapist)	N/A	Primary Care	To examine the views and experiences of primary care staff regarding patients having online access to their primary care health record, and how this service could be supported and improved.	Staff also raised concerns about reputational risks or that they may write less because of fears that records could be published on social media: ‘I think some people are quite aware or afraid of writing something that will be misunderstood or ... can be screen grabbed off a mobile device and put on Facebook ... that’s then in the public domain then and they’ve [staff] got no control of where it …
12	Delbanco, T.; Walker, J.; Bell, S. K.; Darer, J. D.; Elmore, J. G.; Farag, N.; Feldman, H. J.; Mejilla, R.; Ngo, L.; Ralston, J. D.; Ross, S. E.; Trivedi, N.; Vodicka, E.; Leveille, S. G.; Delbanco, Tom; Walker, Jan; Bell, Sigall K.; Darer, Jonathan D.; Elmore, Joann G.; Farag, Nadine	Inviting patients to read their doctors' notes: a quasi-experimental study and a look ahead	2012	USA	Quantitative descriptive study	Survey, Statistical analysis	n = 105 Primary Care Physicians, n = 13564 patients	-	-	-	Physicians, patients	Inpatient (hospitals), outpatient (practices)	Primary Care	To evaluate the effect on doctors and patients of facilitating patient access to visit notes over secure Internet portals.	[...] 3% to 36% of doctors reported changing documentation content; and 0% to 21% reported taking more time writing notes. [...] Most individual doctors’ re- sponses did not change between the pre- and postinterven- tion surveys; those whose responses did change most often expected an effect in the preintervention survey and then reported no effect in the postintervention survey (Appen- dix Table…
13	Denneson, Lauren M.; Cromer, Risa; Williams, Holly B.; Pisciotta, Maura; Dobscha, Steven K.;	A Qualitative Analysis of How Online Access to Mental Health Notes Is Changing Clinician Perceptions of Power and the Therapeutic Relationship	2017	USA	Qualitative Study	Individual semi-structured interviews, thematic analysis	n= 28 Mental Health Clinicians and Nurses (social workers (10/28; 36%), psychiatrists (7/28; 25%), psychologists (5/28, 18%), mental health nurse practitioners (3/28; 11%), and nurses (3/28; 11%))	Female: 57%, Male: 43%	-	-	Clinicians	Inpatient and outpatient (Veterans Healthcare)	Mental Healthcare	The aim of this study was to examine the perspectives and experiences of mental health clinicians with OpenNotes to better understand how OpenNotes may be affecting mental health care.	Mental health clinicians described being careful about what they write in progress notes as a matter of course; they are acutely aware of the clinical, legal, and other audiences of notes within a large integrated health care system that uses a common electronic medical record. However, they expressed increased discomfort with the added complexity of writing notes that their patients can access o…
14	DesRoches, Catherine M.; Leveille, Suzanne; Bell, Sigall K.; Dong, Zhiyong J.; Elmore, Joann G.; Fernandez, Leonor; Harcourt, Kendall; Fitzgerald, Patricia; Payne, Thomas H.; Stametz, Rebecca; Delbanco, Tom; Walker, Jan	The Views and Experiences of Clinicians Sharing Medical Record Notes With Patients	2020	USA	Quantitative descriptive study	Web-based survey study (questionnaire, statistical analysis)	n = 1628 Clinicians	Female: 65%, Male: 35%	mean [SD] age, 42.1 [12.6]	-	Clinicians	Outpatient (Multispecialty outpatient care practices)	Multispecialty	To assess clinicians’ views and experiences with sharing clinical notes (opennotes) with patients.	More than three- quarters of both PCPs (77%) and specialists (74%) reported that open notes had no effect on the value of their notes for other clinicians. [...] Physicians reported that open notes led them to make several changes in the way they document visits (Table 4). In general, primary care physicians and female physicians more often reported making changes, as did those licensed to practi…
15	Dobscha, Steven K.; Denneson, Lauren M.; Jacobson, Laura E.; Williams, Holly B.; Cromer, Risa; Woods, Susan	VA mental health clinician experiences and attitudes toward OpenNotes	2016	USA	Quantitative descriptive study	Web-based survey study (questionnaire, statistical analysis)	n = 208 Mental health clinicians and nurses	Female: 56.3%, Male: 31.3%, Other: 1%, Decline to answer: 11.5%		-	Clinicians (psychiatrist, psychologist, social worker, nurse practitioner, nurse)	Outpatient (VA Medical Center)	Mental Healthcare	To describe Department of Veterans Affairs (VA) mental health clinician attitudes toward and experi- ences with OpenNotes (also known as Blue Button), which provides patients direct access to clinical notes online.	Many clinicians reported being less detailed and changing the tone of their notes. [...] In an open-ended question asking for additional comments about the impacts of OpenNotes, respondents said that OpenNotes could result in better documentation (n=5), [...] Approximately half of respondents believed that OpenNotes will have discernable impacts on their practices, with many reporting being less …
16	Drinkwater, J.; Stanley, N.; Szilassy, E.; Larkins, C.; Hester, M.; Feder, G.	Juggling confidentiality and safety: a qualitative study of how general practice clinicians document domestic violence in families with children	2017	UK	Qualitative Study	Semi-structured telephone Interviews, Thematic Analysis	n = 54 Clinicians (42 general pracitioners and 12 nurse practitioners)	Female: 68,5%, Male: 31,5%	Range: 21-64	-	Clinicans (general practitioners, nurses)	Outpatient (General Practices)	General Healthcare	To explore how and why general practice clinicians document DVA (Domestic violence and abuse) in families with children.	Thirteen clinicians explicitly stated, however, they would not document DVA in the perpetrator’s EPR. For some, this was because it was ‘only’ an allegation (see above), but for many it was because of concerns about escalating abuse if the perpetrator discovered the disclosure in their EPR: ‘I wouldn’t [document in perpetrator’s EPR] because that partner [the perpetrator] has, has access to the n…	Background Paper
17	Erlingsdóttir, Gudbjörg; Petersson, Lena; Jonnergård, Karin	A Theoretical Twist on the Transparency of Open Notes: Qualitative Analysis of Health Care Professionals' Free-Text Answers	2019	Sweden	Qualitative Study	Web-survey, qualitative content analysis of free-text answers	n = 1554 free-text answers of HCP	-	-	-	Health Care Professionals	Inpatient and outpatient	Psychiatry	Based on two survey studies of HCP perceptions of Open Notes, this paper aims to deepen the academic writing on the type of transparency that is connected to Open Notes.	In contrast, several comments confirmed experiences supporting loss-of-efficiency concerns found in the baseline survey. HCPs put more effort and time into writing notes in the EHR: "I weigh my words. How does one describe the manic patient? And the basis of a certificate of illness? Or the young patient with a suspected onset of a psychosis disease?" [...] "Try to use expressions that are easier…
18	Grünloh, Christiane; Cajander, Åsa; Myreteg, Gunilla	"The Record is Our Work Tool!"-Physicians' Framing of a Patient Portal in Sweden	2016	Sweden	Qualitative Study	Semi-structured Interviews, Thematic Analysis	n = 12 Physicians	Female: 42%, Male: 58%	-	-	Clinicans (physicians)	N/A	Orthopedics, Oncology, Emergency Medicine, Internal Medicine	The study uses the concept of technological frames to examine how physicians in different specialties make sense of the patient portal in relation to their work environment.	(6 Month of experience with Open Notes) The physicians discussed their work practices in how they write (eg, medical language, suspected diagnosis) and were concerned that the record as a work tool might lose its purpose if one would change the writing to make it more comprehensible for laypeople. "If you then are forced to use terms other than the ones you do now, then I do not think you get the…
19	Holmgren, A. Jay; Apathy, Nate C.	Assessing the impact of patient access to clinical notes on clinician EHR documentation	2022	USA	Quantiative non-randomized	Interrupted time-series analysis, statistical analysis	n = 341 234 Clinicians	-	-	-	Clinicians (physicians and advance practice providers)	Outpatient	Primary	Using a national, longitudinal data set consisting of all ambulatory care physicians and advance practice providers using an Epic Systems EHR, we used an interrupted time-series analysis to evaluate the immediate impact of the policy change on clinician note length and time spent documenting in the EHR.	We found no evidence of a change in note length or time spent writing notes following the implementation of the policy, suggesting patient access to clinical notes did not increase documentation workload for clinicians. [...] We found that recently implemented ONC rules mandating patient access to clinical notes did not meaningfully increase documentation length or time spent documenting in the E…
20	Jain, S. K.; Rahimian, M.; Joyce, R. M.; Zerillo, J. A.; Warner, J. L.	Using Network Graphs to Visualize Changing Documentation Styles in an Oncology Practice Before and After OpenNotes Implementation	2017	USA	Quantitative descriptive study	Network Graphing	n = 107093 Visit notes of HCP	-	-	-	-	N/A	Hematology/Oncology	Whether or not OpenNotes has had any detectable influence on provider clinical note documentation practices (e.g., word choice, sentence structure, note length, etc.), especially in “high-stakes” clinical situations such as cancer diagnosis and treatment, remains largely unknown. To investigate this possibility, we present a visually driven method to portray word-level changes in clinical documen…	Our first attempt at visualizing the data placed the pre- and post- OpenNotes implementation in separate figures. Discerning any differences between the data was a matter of comparing structural differences in the network graphs. On first impression, there are a few noticeable changes with the edge and node distribution between Figure 1 (pre-ON) and Figure 2 (post-ON). For example, the words “fol…
21	Johansen, Monika A.; Kummervold, Per Egil; Sørensen, Tove; Zanaboni, Paolo	Health Professionals' Experience with Patients Accessing Their Electronic Health Records: Results from an Online Survey	2019	Norway	Mixed-Methods Study	Web-based Survey Study (questionnaire, free-text fields; statistical analysis, content analysis)	n = 457 Clinicians	Female: 77,7%, Male: 32,3%	-	-	Clinicians (nurses, doctors/psychiatrists, psychologists, social workers, ergotherapists, physiotherapists, radiographers, administrative positions)	Inpatient (Hospital)	Somatic field, mental health and "other fields"	The aim of this study was to investigate hospital professionals’ experience and attitude with patients accessing their own electronic health records.	I changed my way of writing in the EHR. Yes: 26,5%, No: 61.8% (allgemein/alle Befragten) [...]The main finding was that as many as 43.9% of the health professionals in psychiatry reported they changed the way they wrote in the EHR after the service was established, compared to 23.6% from the somatic field. [...] While 37.8% of the doctors claimed they changed the way they wrote in the EHR, only 2…
22	Keuper, J.; Batenburg, R.; van Tuyl, L.; Verheij, R.	General Practices' Experiences With Patients' Web-Based Access to Medical Records: Survey Study	2023	Netherlands	Quantitative descriptive study	Web-based survey with closed-ended and open-ended questions, statistical analysis	n = 3813 General practices	-	-	-	General practice staff (mostly practice manager or practice owner)	Outpatient (General Practices)	General	We aimed to investigate general practice staff experiences with providing web-based access; investigate its impact on patient consultations, administrative actions, and patient inquiries; and investigate how it affects routine general practice workflow processes.	In our survey, half of the practice respondents (236/473, 49.9%) specified that their alertness to the accuracy of the medical record data increased because of the provision of web-based access. In addition, almost 40.1% (188/469) of the respondents started using layman’s language more often (Figure 2).
23	Kind, E. A.; Fowles, J. B.; Craft, C. E.; Kind, A. C.; Richter, S. A.; Kind, Elizabeth A.; Fowles, Jinnet B.; Craft, Cheryl E.; Kind, Allan C.; Richter, Sara A.	No change in physician dictation patterns when visit notes are made available online for patients	2011	USA	Quantiative non-randomized	Natural experiment with a pre-post design and a nonrandomized control group	n = 400 Visit notes of HCP	-	-	-	Physicians	Outpatient (Multispecialty group practice)	Rheumatology, Pulmonary medicine	To determine whether physicians document office vis- its differently when they know their patients have easy, online access to visit notes.	When comparing baseline and follow-up notes within each department, we found no significant differences in the pulmonology department. Rheumatology notes had 3 statistically significant changes in the follow-up period compared with baseline: a significantly higher proportion of medication trade names to all medication names (from 60% to 62%; P=.02), a significantly higher proportion of acronyms o…
24	King, G.; Maxwell, J.; Karmali, A.; Hagens, S.; Pinto, M.; Williams, L.; Adamson, K.	Connecting Families to Their Health Record and Care Team: The Use, Utility, and Impact of a Client/Family Health Portal at a Children's Rehabilitation Hospital	2017	Canada	Mixed-Methods Study	Web-based survey, focus groups, interviews, collection of portal usage information	n = 18 Caregivers, n = 5 HCP	Caregiver: Female: 83%, Male: 17%	-	-	Clinicians (physical therapist, occupational therapist, speech-language pathologist, nurse)	Inpatient and outpatient	Multispecialty	The objective was to examine the use, utility, and impact on engagement in care and caregiver-provider communication of a client/family portal providing access to electronic health records (EHRs) and secure, 2-way e-messaging with care providers.	Due to low levels of perceived use by families, and the time, effort, and care required to see if messages were waiting and to produce user-friendly reports meeting professional standards, service providers expressed concerns about whether it was currently worth investing a great amount of time in the portal (eg, “it’s another thing to log in to,” “doesn’t make sense for me to go in every day, or…
25	Leonard, S. M.; Zackula, R.; Wilcher, J.	Attitudes and Experiences of Clinicians After Mandated Implementation of Open Notes by the 21st Century Cures Act: Survey Study	2023	USA	Quantitative descriptive study	Survey (questionnaire, statistical analysis)	n = 538 Attending Physicians, Physician Assistants, Nurse Pracitioners, n = 72 Critical care and emergency medicine nurses, n = 4 Resident Physicians,	-	-	-	Physisicans (resident and attending physicians, physician assistants, nurse practitioners, and critical care and emergency medicine registered nurses)	N/A	Multispecialty	This study aimed to assess clinicians’ initial experiences with, and attitudes toward, sharing visit notes with patients after being mandated to do so by the Cures Act and to determine clinician preferences regarding instant record release.	Most agreed that sharing visit notes was a good idea (355/613, 57.9%) and that it is important to speak with the patients before they accessed their records (431/613, 70.3%). Those who agreed that sharing visit notes is a good idea tended to view the practice as a useful tool for engaging patients (“Agree”: 139/355, 39.2%; “Somewhat agree”: 161/355, 45.4%; P<.001) and experience no change in the …
26	Moll, Jonas; Cajander, Åsa	Oncology health-care professionals' perceived effects of patient accessible electronic health records 6 years after launch: A survey study at a major university hospital in Sweden	2020	Sweden	Quantitative descriptive study	Paper survey (multiple-choice questionnaires, descriptice statistcs)	n = 176 Clinicians	-	Majority between 30-59	-	Clinicians (oncology health-care professionals)	Outpatient (University Hospital)	Oncology	In this article, we aim at answering these questions, and to investigate the experienced effects of PAEHR on the work of oncology health-care professionals, 6 years after launching the system, in the four areas: contacts with patients, documentation practices, quality of care, supposed experi- ences for patients (see also highlighted text above).	Table 4 shows that a majority of both physicians and nurses, at least to some extent, are more restrictive with what they share in their notes, and that some respondents (especially physicians) experience that it takes a longer time to write and edit notes. The Mann–Whitney tests did not show any significant differences in answers between physicians and nurses. Table 5 shows that some of the resp…
27	Moll, Jonas; Cajander, Åsa	On Patient Accessible Electronic Health Records and the Experienced Effect on the Work Environment of Nurses	2020	Sweden	Qualitative Study	Semi-structured interviews, content analysis	n = 15 Physiscians, n = 5 Nurses	-	-	-	Clinicans (physicians, nurses)	Outpatient (University Hospital)	Oncology	However, to this date there are very few follow up studies on the more long term effects of PAEHR, despite research pointing to the fact that reactions after long term use might differ from initial experiences. In this paper we present an interview study to fill this research gap.	3.2. Nurses Have Changed Documentation Practices: According to some of the interviewed physicians, many nurses are more restrictive regarding what to write in the medical record now when the patients can access their health records online. This could, in some cases, lead to important information being left out of the medical record. A few of the interviewed physicians presented short incidents re…
28	Muli, Irene; Scandurra, Isabella; Cajander, Åsa; Hägglund, Maria	Healthcare Professionals’ Experiences of the Work Environment After Patients’ Access to Their Electronic Health Records - A Qualitative Study in Primary Care	2022	Sweden	Qualitative Study	Semi-structured interviews	n = 14 Healthcare professionals	-	-	-	Clinicans (counselor, dietitians, nurses, physicians, physiotherapts, occupational therapists, medical secretaries)	Outpatient (Primary care center)	Primary care	This paper investigates the impact of patients’ access to their electronic health records on healthcare professionals’ work environment in a primary care setting in Sweden.	Despite prior requirements, some respondents were more aware of writing the notes on time and more comprehensively after the launch of PAEHR, whereas some reported no effects on their writing style. Being more considerate so the notes are comprehensible to more patients was described as initially being mentally demanding and time-consuming. There was also a view that this linguistic consideration…
29	Oster, Natalia V.; Jackson, Sara L.; Dhanireddy, Shireesha; Mejilla, Roanne; Ralston, James D.; Leveille, Suzanne; Delbanco, Tom; Walker, Janice D.; Bell, Sigall K.; Elmore, Joann G.	Patient Access to Online Visit Notes: Perceptions of Doctors and Patients at an Urban HIV/AIDS Clinic	2015	USA	Quantiative non-randomized	Survey, Statistical analysis	n = 99 Doctors, n = 3819 patients	-	-	-	Doctors, patients	Outpatient (HIV clinic vs. primary care setting)	HIV/AIDS	We investigated whether utilization and perceptions about access to doctors’ notes differed among doctors and patients in an HIV/AIDS clinic versus primary care setting.	HIV clinic doctors were less likely than primary care doctors to change the level of candor in visit notes (P < .04). [...] Preintervention, roughly the same proportion of HIV clinic doctors and primary care clinic doctors (36% versus 35%) agreed or somewhat agreed with the statement ‘‘I will be less candid in my documen- tation.’’ However, after the 1-year intervention, a significantly lower per…
30	Petersson, L.; Erlingsdóttir, G.	Open Notes in Swedish Psychiatric Care (Part 2): Survey Among Psychiatric Care Professionals	2018	Sweden	Mixed-Methods Study	Web-based survey study (questionnaire, statistical analysis)	n = 699 Psychiatric care professionals	Female: 72.1%, Male: 22.6%, Do not want to define: 5.3%	-	-	Clinicans (assistant nurses, doctors, medical secretaries, nurses, occupational therapists, physical therapists, psychologists, social workers, and unit managers)	N/A	Psychiatry	The objective of this study was to describe and discuss how health care professionals in adult psychiatric care in Region Skåne in southern Sweden experienced the influence of Open Notes on their patients and their own practice, and to compare the results with those of the baseline study.	However, the results also indicate that changes had taken place in clinical documentation. Psychologists (39/63, 62%) and doctors (36/94, 38%) in particular stated that they were less candid in their documentation after the implementation of Open Notes. [...] Approximately 20% of the respondents stated that they were less candid in their documentation (147/667, 22.0%) and spent more time editing …
31	Pisciotta, Maura; Denneson, Lauren M.; Williams, Holly B.; Woods, Susan; Tuepker, Anais; Dobscha, Steven K.	Providing mental health care in the context of online mental health notes: advice from patients and mental health clinicians	2019	USA	Qualitative Study	Semi-structured interviews, rapid review	n = 28 Clinicians, n = 28 Patients	Clinicians: Female: 57%, Patients: Female: 57%	Patients: range 30-60, M = 47	Patients: white, non-Hispanic: 86%	Mental Healht Clinicians (social workers, psychiatrists, psychologists, nurse practitioners, nurses), Patients	Inpatient and outpatient (Veterans Healthcare facility)	VA Mental Healthcare	To provide mental health clinicians recommendations identified by patients and clinicians that help them effectively practice in the context of OpenNotes.	Be professional and respectful: Above all else, clinicians and patients agreed that notes should be professional and respectful; that is, accurate, clearly written, and respectful of patients, their identities, and experiences. To achieve this, patients and clinicians emphasized being cognizant of tone, word choice, and reducing the appearance of “cutting corners.” [...] To assess tone, both pati…
32	Rahimian, M.; Warner, J. L.; Jain, S. K.; Davis, R. B.; Zerillo, J. A.; Joyce, R. M.	Significant and Distinctive n-Grams in Oncology Notes: A Text-Mining Method to Analyze the Effect of OpenNotes on Clinical Documentation	2019	USA	Quantitative descriptive study	Text-mining method (n-Grams), Numerical analysis	n = 102135 visit notes, n = 36 clinicians	-	-	-	Clinicians	N/A (Medical Center)	Hematology/Oncology	To determine whether granting patients access to their medical notes will have a measurable effect on provider behavior, we developed novel methods to quantify changes in the length and frequency of use of n-grams (sets of words used in exact sequence) in the notes.	We applied methods to quantify changes in the length and frequency of use of sequential co-occurrence of words (n-grams) in the unstructured content of the notes by unsupervised hierarchical clustering and proportional analysis of n-grams. The number of significant n-grams averaged over all providers did not change, but for individual providers, there were significant changes. That is, all signif…
33	Rahimian, M.; Warner, J. L.; Salmi, L.; Rosenbloom, S. T.; Davis, R. B.; Joyce, R. M.	Open notes sounds great, but will a provider's documentation change? An exploratory study of the effect of open notes on oncology documentation	2021	USA	Quantitative descriptive study	Readability metrics: ARI, SMOG, Coleman Liau, Gunning Fog, Flesch Kincaid	n = 143 888 visit notes, n = 60 clinicans	-	-	-	Clinicians (doctors, nurses)	Outpatient (Medical Center)	Hematology/Oncology	To determine if implementing open notes at a hematology/oncology practice changed providers’ documentation style, we assessed the length and readability of clinicians’ notes before and after open notes implementation at an academic medical center in Boston, MA, USA.	After the introduction of open notes, the mean length of progress notes increased from 6174 characters to 6648 characters (P<.001), and the mean character length of the “assessment and plan” (A&P) increased from 1435 characters to 1597 characters (P < .001). The Average Grade Level Readability of progress notes de- creased from 11.50 to 11.33, and overall readability improved by 0.17 (P 1⁄4 .01).…
34	Ralston, J. D.; Yu, O.; Penfold, R. B.; Gundersen, G.; Ramaprasan, A.; Schartz, E. M.	Changes in Clinician Attitudes Toward Sharing Visit Notes: Surveys Pre-and Post-Implementation	2021	USA	Quantiative non-randomized	Questionnaire, statistical analysis	n = 192 Clinicians	Female: 53%, Male: 44%, Other: 4%	-	-	Clinicians (primary care clinicians, medical specialists, surgical specialists)	Outpatient (group practice)	Primary and specialty care	To describe changes in clinicians’ attitudes about sharing notes with patients.	Before and after implementation, most clinicians reported being less candid in documentation (65% vs. 52%). [...] Most clinicians reported con- cern about being less candid in their documentation before (65%) and after implementation (52%). [...] Most respondents (74%) reported that the value of their notes to other clinicians remained the same, with a quarter (25%) reporting much less or somewha…
35	Richards, Sarah; Carlson, Kristy; Matthias, Tabatha; Birge, Justin	Perception versus reality: Does provider documentation behavior change when clinic notes are shared electronically with patients?	2021	USA	Mixed-Methods Study	Survey data, EHR data	n = 150 HCP responses; n = 82,348 pre-notes, n = 82,458 post-notes	-			Clinic-based healthcare providers (primary care providers, specialists)	N/A	Primary and specialty care	The objective of this study was to 1) survey both specialty and primary care providers about their perceptions related to note sharing at a large academic health center and 2) measure provider note authoring time and change in method of note text creation (assessed by character-level EHR data provenance reported as copied, manual, template and voice recognition text sources) during the three-mont…	Additionally, 16.0 % of respondents (14.0 % for primary care and 17.0 % for specialists) believed they “spent more time writing/dictating/editing their notes.” [...] Results of questions related to note sharing revealed that 16.0 % of respondents (14.0 % for primary care and 17.0 % for specialists) believed they “spent more time writing/dictating/editing their notes” and 28.0 % (34.0 % for primar…
36	Smaradottir, Berglind Fjola	Patient Accessible Electronic Health Records: Impacts on Nursing Documentation Practices at a University Hospital	2018	Norway	Qualitative Study	Semi-structured interviews, observations and annotations, qualitative content analysis	n = 12 Clinicians	Female: 75%, Male: 25%	Range: 25 - 63, M = 38	-	Clinicians (nurses)	Inpatient and outpatient (University Hospital)	Cardiology	This paper presents a qualitative study made at a university hospital to investigate how patient accessible electronic health records impact on nursing documentation practices.	The nurses emphasized that they focused on a clear and well- written nursing documentation, but in some situations, they were hesitant to write sensitive information. The study concluded that the implementation of patients’ reading access to the electronic health record had limited impact on the nursing documentation and the daily practice at the departments, [...] Regarding language formulations…
37	Turner, A.; Morris, R.; McDonagh, L.; Hamilton, F.; Blake, S.; Farr, M.; Stevenson, F.; Banks, J.; Atherton, H.; Rakhra, D.; Lasseter, G.; Feder, G.; Ziebland, S.; Hyde, E.; Powell, J.; Horwood, J.	Unintended consequences of patient online access to health records: a qualitative study in UK primary care	2023	UK	Qualitative Study	Semi-structured interviews	n = 13 Patients, n = 16 General practice staff	GP Staff: Female: 50%, Male: 50%	-	-	General practice staff (general practitioner, administrative/managerial staff)	Outpatient (General Practices)	Primary Care	To identify and understand the unintended consequences of online patient access to medical records.	Online access impacted GPs’ documentation practices, such as when GPs pre-emptively attempted to minimise potential misunderstandings to aid patient understanding of their health care. In other cases, this negatively impacted the quality of the records and patient safety when GPs avoided documenting speculations or concerns. [...] Third, GPs suggested that information in the recordwasnottailoredt…
38	Turvey, Carolyn L.; Fuhrmeister, Lindsey A.; Klein, Dawn M.; Moeckli, Jane; Howren, M. Bryant; Chasco, Emily E.	Patient and provider experience of electronic patient portals and secure messaging in mental health treatment	2022	USA	Mixed-Methods Study	Survey with open and closed ended questions, qualitative analysis of free-text answers	n = 168 Patients, n = 80 HCP	Providers: Male: 31%, Female: 66%, no answer: 3%; Patients: Male: 42%, Female: 56%, no answer: 2%	range see table	Providers: Hispanic or Latino: 3%, White: 80%, Black: 2%, Asian: 5%, more than one race: 6.5%, no answer: 6.5%; Patients: Hispanic or Latino: 4%, White: 88.8%, Black: 4.7%, Asian: 1.2%, Native: 0.6%, more than one race: 1.8%, no answer: 2.9%	Mental Health Providers (psychiatrist, family medicine physician, primary care doctor, physician assistant, other physician or provider, psychologist, social worker, nurse), patients	N/A	Mental Healthcare	This study explores patient and provider experience of patient electronic access to the mental health treatment record and the use of secure messaging.	When these mental health providers with patient access to mental health notes were asked about the impact of patient portals on their behavior, 62% endorsed they have worried about how a patient would respond to their note, and 35% omitted important clinical detail in their provider narrative summary of the visit. Thirty-six percent indicated that they have not changed their practice or been impa…
39	Walker, J.; Leveille, S. G.; Ngo, L.; Vodicka, E.; Darer, J. D.; Dhanireddy, S.; Elmore, J. G.; Feldman, H. J.; Lichtenfeld, M. J.; Oster, N.; Ralston, J. D.; Ross, S. E.; Delbanco, T.; Walker, Jan; Leveille, Suzanne G.; Ngo, Long; Vodicka, Elisabeth; Darer, Jonathan D.; Dhanireddy, Shireesha; Elmore, Joann G.	Inviting patients to read their doctors' notes: patients and doctors look ahead: patient and physician surveys	2011	USA	Quantitative descriptive study	Survey with questionnaire, statistical-descriptive analysis	n = 110 participating PCPs, n = 63 nonparticipating PCPs, n = 37856 Patients	-	-	-	Physicians, patients	Outpatient (Medical Centers, Practices)	Primary Care	To explore attitudes toward potential benefits or harms if PCPs offered patients ready access to visit notes.	[...] 27% to 40% of participating PCPs and 61% to 75% of nonparticipating PCPs believed that they would be less candid in documentation , whereas 33% to 50% of participating PCPs and 58% to 65% of nonparticipating PCPs predicted spending more time writing or editing their notes. Many nonparticipating PCPs believed that they would change the way they wrote about mental health (67% to 69%) and subs…
40	Wass, Sofie; Vimarlund, Vivian	Same, same but different: Perceptions of patients' online access to electronic health records among healthcare professionals	2018	Sweden	Mixed-Methods Study	Case study, workshop, interviews, survey	n = 6 Interviews, n = 146 survey respondents	-	-	-	Healthcare Professionals (physicians, nurses, assistant nurses, occupational therapists)	Inpatient and outpatient (Primary care units, outpatient clinics)	Primary care	In this study, we explore how healthcare professionals in primary care and outpatient clinics perceive the outcomes of giving patients online access to their electronic health records.	However, the patient accessible electronic health record has not led to a change in documentation procedures among the majority of the professionals. [...] Survey Results: Similarly, 23percent (primary care) versus 24percent (outpatient clinics) of the respondents “agreed” or “somewhat agreed” that they spend more time on writing or dictating notes; 26 percent of those working in primary care uni…
41	Zanaboni, Paolo; Kristiansen, Eli; Lintvedt, Ove; Wynn, Rolf; Johansen, Monika A.; Sørensen, Tove; Fagerlund, Asbjørn J.	Impact on patient-provider relationship and documentation practices when mental health patients access their electronic health records online: A qualitative study among health professionals in an outpatient setting	2022	Norway	Qualitative Study	In-depth qualitative interviews, the Framework Method	n = 16 Interviews	Female: 87.5%, Male: 12.5%	-	-	Health Professionals (doctors, nurses, psychologists, physiotherapists and social workers)	Outpatient (Outpatient Clinics)	Mental Healthcare	This study aimed at exploring the impact of PAEHR among mental health professionals in terms of patient-provider relationship, changes in the way of writing in the electronic health records and reasons for denying access to information.	The documentation practices changed over the years, but it was not clear to what extent the changes were attributable to the introduction of the PAEHR. Health professionals write their notes keeping in mind that patients might read them, and they try to avoid unclear language, information about third parties, and hypotheses that might create confusion. [...] Changes in writing: Overall, there is …
42	Zellmer, B. M.; Nacht, C. L.; Coller, R. J.; Hoonakker, P. L. T.; Smith, C. A.; Sklansky, D. J.; Dean, S. M.; Smith, W.; Sprackling, C. M.; Ehlenfeldt, B. D.; Kelly, M. M.	BedsideNotes: Sharing Physicians' Notes With Parents During Hospitalization	2021	USA	Mixed-Methods Study	Survey with questionnaire and open-ended questions; statistical analysis, inductive content analysis	n = 25 Parents, n = 50 Clinicians (n = 25 attendings, n = 25 interns)	-	-	-	Parents, Clinicians (physicians, attendings and interns)	Inpatient (Hospital)	Pediatrics	In this pilot study, we evaluated parent and physician perceptions of sharing notes with parents during hospitalization.	Some physicians perceived that they spent more time writing and/or editing notes (28%) or that their job was more difficult (15%). [...] egarding physician workload, some reported spending more time writing, dictating, and/or editing notes (30% attendings and 27% interns). Fewer were less candid in documentation (15% attendings and 19% interns) or changed note content regarding cancer, mental hea…
List of References
1.	Ålander T, Scandurra I. Experiences of Healthcare Professionals to the Introduction in Sweden of a Public eHealth Service: Patients’ Online Access to their Electronic Health Records. Stud Health Technol Inform books.google.com; 2015;216:153–157. PMID:26262029
2.	Alpert JM, Krist AH, Aycock RA, Kreps GL. Applying Multiple Methods to Comprehensively Evaluate a Patient Portal’s Effectiveness to Convey Information to Patients. J Med Internet Res 2016 May 17;18(5):e112. PMID:27188953
3.	Alpert JM, Morris BB, Thomson MD, Matin K, Geyer CE, Brown RF. OpenNotes in oncology: oncologists’ perceptions and a baseline of the content and style of their clinician notes. Transl Behav Med academic.oup.com; 2019 Mar 1;9(2):347–356. PMID:29596633
4.	Alpert JM, Morris BB, Thomson MD, Matin K, Sabo RT, Brown RF. Patient access to clinical notes in oncology: A mixed method analysis of oncologists’ attitudes and linguistic characteristics towards notes. Patient Educ Couns 2019 Oct 1;102(10):1917–1924.
5.	Blease C, Torous J, Dong Z, Davidge G, DesRoches C, Kharko A, Turner A, Jones R, Hägglund M, McMillan B. Patient Online Record Access in English Primary Care: Qualitative Survey Study of General Practitioners’ Views. J Med Internet Res 2023 Feb 22;25:e43496. PMID:36811939
6.	Blok AC, Amante DJ, Hogan TP, Sadasivam RS, Shimada SL, Woods S, Nazi KM, Houston TK. Impact of Patient Access to Online VA Notes on Healthcare Utilization and Clinician Documentation: a Retrospective Cohort Study. J Gen Intern Med 2021 Mar;36(3):592–599. PMID:33443693
7.	Cajander Å, Moll J, Englund S, Hansman A. Medical Records Online for Patients and Effects on the Work Environment of Nurses. Stud Health Technol Inform books.google.com; 2018;247:271–275. PMID:29677965
8.	Chimowitz H, O’Neill S, Leveille S, Welch K, Walker J. Sharing Psychotherapy Notes with Patients: Therapists’ Attitudes and Experiences. Soc Work academic.oup.com; 2020 Apr 1;65(2):159–168. PMID:32236447
9.	Choi HH, Kotsenas AL, Chen JV, Bronsky C, Roth CJ, Kohli MD. Multi-institutional Experience with Patient Image Access Through Electronic Health Record Patient Portals. J Digit Imaging 2022 Apr;35(2):320–326. PMID:35022926
10.	Crucefix AL, Fleming APL, Lebus CS, Slowther A-M, Fritz Z. Sharing a written medical summary with patients on the post-admission ward round: A qualitative study of clinician and patient experience. J Eval Clin Pract Wiley; 2021 Dec;27(6):1235–1242. PMID:33960593
11.	Davidge G, Brown L, Lyons M, Blease C, French D, van Staa T, McMillan B. Primary care staff’s views and experience of patients' online access to their electronic health record: a qualitative exploration. Br J Gen Pract 2023 Jun;73(731):e418–e426. PMID:37068967
12.	Delbanco T, Walker J, Bell SK, Darer JD, Elmore JG, Farag N, Feldman HJ, Mejilla R, Ngo L, Ralston JD, Ross SE, Trivedi N, Vodicka E, Leveille SG. Inviting patients to read their doctors’ notes: a quasi-experimental study and a look ahead. Ann Intern Med acpjournals.org; 2012 Oct 2;157(7):461–470. PMID:23027317
13.	Denneson LM, Cromer R, Williams HB, Pisciotta M, Dobscha SK. A Qualitative Analysis of How Online Access to Mental Health Notes Is Changing Clinician Perceptions of Power and the Therapeutic Relationship. J Med Internet Res jmir.org; 2017 Jun 14;19(6):e208. PMID:28615152
14.	DesRoches CM, Leveille S, Bell SK, Dong ZJ, Elmore JG, Fernandez L, Harcourt K, Fitzgerald P, Payne TH, Stametz R, Delbanco T, Walker J. The Views and Experiences of Clinicians Sharing Medical Record Notes With Patients. JAMA Netw Open jamanetwork.com; 2020 Mar 2;3(3):e201753. PMID:32219406
15.	Dobscha SK, Denneson LM, Jacobson LE, Williams HB, Cromer R, Woods S. VA mental health clinician experiences and attitudes toward OpenNotes. Gen Hosp Psychiatry 2016 Jan;38:89–93. PMID:26380876
16.	Drinkwater J, Stanley N, Szilassy E, Larkins C, Hester M, Feder G. Juggling confidentiality and safety: a qualitative study of how general practice clinicians document domestic violence in families with children. Br J Gen Pract 2017 Jun;67(659):e437–e444. PMID:28137783
17.	Erlingsdóttir G, Petersson L, Jonnergård K. A Theoretical Twist on the Transparency of Open Notes: Qualitative Analysis of Health Care Professionals’ Free-Text Answers. J Med Internet Res jmir.org; 2019 Sep 25;21(9):e14347. PMID:31573905
18.	Grünloh C, Cajander Å, Myreteg G. “The record is our work tool!”—Physicians’ framing of a patient portal in Sweden. J Med Internet Res JMIR Publications Inc.; 2016 Jun 27;18(6):e167.
19.	Holmgren AJ, Apathy NC. Assessing the impact of patient access to clinical notes on clinician EHR documentation. J Am Med Inform Assoc 2022 Sep 12;29(10):1733–1736. PMID:35831954
20.	Jain SK, Rahimian M, Joyce RM, Zerillo JA, Warner JL. Using network graphs to visualize changing documentation styles in an oncology practice before and after opennotes implementation. 2017 IEEE Workshop on Visual Analytics in Healthcare (VAHC) IEEE; 2017. p. 62–68.
21.	Johansen MA, Kummervold PE, Sørensen T, Zanaboni P. Health Professionals’ Experience with Patients Accessing Their Electronic Health Records: Results from an Online Survey. Stud Health Technol Inform ebooks.iospress.nl; 2019 Aug 21;264:504–508. PMID:31437974
22.	Keuper J, Batenburg R, van Tuyl L, Verheij R. General Practices’ Experiences With Patients' Web-Based Access to Medical Records: Survey Study. J Med Internet Res 2023 Apr 7;25:e41832. PMID:37027195
23.	Kind EA, Fowles JB, Craft CE, Kind AC, Richter SA. No change in physician dictation patterns when visit notes are made available online for patients. Mayo Clin Proc 2011 May;86(5):397–405. PMID:21531883
24.	King G, Maxwell J, Karmali A, Hagens S, Pinto M, Williams L, Adamson K. Connecting Families to Their Health Record and Care Team: The Use, Utility, and Impact of a Client/Family Health Portal at a Children’s Rehabilitation Hospital. J Med Internet Res 2017 Apr 6;19(4):e97. PMID:28385680
25.	Leonard SM, Zackula R, Wilcher J. Attitudes and Experiences of Clinicians After Mandated Implementation of Open Notes by the 21st Century Cures Act: Survey Study. J Med Internet Res 2023 Feb 28;25:e42021. PMID:36853747
26.	Moll J, Cajander Å. Oncology health-care professionals’ perceived effects of patient accessible electronic health records 6 years after launch: A survey study at a major university hospital in Sweden. Health Informatics J journals.sagepub.com; 2020 Jun;26(2):1392–1403. PMID:31621459
27.	Moll J, Cajander Å. On Patient Accessible Electronic Health Records and the Experienced Effect on the Work Environment of Nurses. Stud Health Technol Inform 2020 Jun 16;270:1021–1025. PMID:32570536
28.	Muli I, Scandurra I, Cajander Å, Hägglund M. Healthcare Professionals’ Experiences of the Work Environment After Patients' Access to Their Electronic Health Records - A Qualitative Study in Primary Care. Stud Health Technol Inform 2022 May 25;294:530–534. PMID:35612136
29.	Oster NV, Jackson SL, Dhanireddy S, Mejilla R, Ralston JD, Leveille S, Delbanco T, Walker JD, Bell SK, Elmore JG. Patient Access to Online Visit Notes: Perceptions of Doctors and Patients at an Urban HIV/AIDS Clinic. J Int Assoc Provid AIDS Care 2015 Jul-Aug;14(4):306–312. PMID:24729072
30.	Petersson L, Erlingsdóttir G. Open Notes in Swedish Psychiatric Care (Part 2): Survey Among Psychiatric Care Professionals. JMIR Mental Health 2018;5(2).
31.	Pisciotta M, Denneson LM, Williams HB, Woods S, Tuepker A, Dobscha SK. Providing mental health care in the context of online mental health notes: advice from patients and mental health clinicians. J Ment Health 2019 Feb;28(1):64–70. PMID:30468100
32.	Rahimian M, Warner JL, Jain SK, Davis RB, Zerillo JA, Joyce RM. Significant and Distinctive n-Grams in Oncology Notes: A Text-Mining Method to Analyze the Effect of OpenNotes on Clinical Documentation. JCO Clin Cancer Inform ascopubs.org; 2019 Jun;3:1–9. PMID:31184919
33.	Rahimian M, Warner JL, Salmi L, Rosenbloom ST, Davis RB, Joyce RM. Open notes sounds great, but will a provider’s documentation change? An exploratory study of the effect of open notes on oncology documentation. JAMIA Open academic.oup.com; 2021 Jul;4(3):ooab051. PMID:34661067
34.	Ralston JD, Yu O, Penfold RB, Gundersen G, Ramaprasan A, Schartz EM. Changes in Clinician Attitudes Toward Sharing Visit Notes: Surveys Pre-and Post-Implementation. J Gen Intern Med Springer; 2021 Nov;36(11):3330–3336. PMID:33886028
35.	Richards S, Carlson K, Matthias T, Birge J. Perception versus reality: Does provider documentation behavior change when clinic notes are shared electronically with patients? Int J Med Inform 2021 Jan;145:104304. PMID:33129123
36.	Smaradottir BF. Patient Accessible Electronic Health Records: Impacts on Nursing Documentation Practices at a University Hospital. Stud Health Technol Inform 2018;250:14–18. PMID:29857356
37.	Turner A, Morris R, McDonagh L, Hamilton F, Blake S, Farr M, Stevenson F, Banks J, Atherton H, Rakhra D, Lasseter G, Feder G, Ziebland S, Hyde E, Powell J, Horwood J. Unintended consequences of patient online access to health records: a qualitative study in UK primary care. Br J Gen Pract bjgp.org; 2023 Jan;73(726):e67–e74. PMID:36316163
38.	Turvey CL, Fuhrmeister LA, Klein DM, Moeckli J, Howren MB, Chasco EE. Patient and Provider Experience of Electronic Patient Portals and Secure Messaging in Mental Health Treatment. Telemed J E Health 2022 Feb;28(2):189–198. PMID:33887164
39.	Walker J, Leveille SG, Ngo L, Vodicka E, Darer JD, Dhanireddy S, Elmore JG, Feldman HJ, Lichtenfeld MJ, Oster N, Ralston JD, Ross SE, Delbanco T. Inviting patients to read their doctors’ notes: patients and doctors look ahead: patient and physician surveys. Ann Intern Med acpjournals.org; 2011 Dec 20;155(12):811–819. PMID:22184688
40.	Wass S, Vimarlund V. Same, same but different: Perceptions of patients’ online access to electronic health records among healthcare professionals. Health Informatics J journals.sagepub.com; 2019 Dec;25(4):1538–1548. PMID:29874962
41.	Zanaboni P, Kristiansen E, Lintvedt O, Wynn R, Johansen MA, Sørensen T, Fagerlund AJ. Impact on patient-provider relationship and documentation practices when mental health patients access their electronic health records online: a qualitative study among health professionals in an outpatient setting. BMC Psychiatry 2022 Jul 28;22(1):508. PMID:35902841
42.	Zellmer BM, Nacht CL, Coller RJ, Hoonakker PLT, Smith CA, Sklansky DJ, Dean SM, Smith W, Sprackling CM, Ehlenfeldt BD, Kelly MM. BedsideNotes: Sharing Physicians’ Notes With Parents During Hospitalization. Hosp Pediatr publications.aap.org; 2021 May;11(5):503–508. PMID:33795371
